# Supplementary material for: Illegal Trade in Exotic Animals and Its Impacts in Slovenia—A Case Study
Source: Animals (Basel). 2023 Apr 17;13(8):1375. doi: 10.3390/ani13081375 (PMC10135352; doi:10.3390/ani13081375)
Supplement: Supplementary file 1 [file animals-13-01375-s001.zip]

Archive with 1 entries (1 files):
- animals-2277789-supplementary.pdf
